# Supplementary material for: Iron Compounds in Anaerobic Degradation of Petroleum Hydrocarbons: A Review
Source: Microorganisms. 2022 Oct 29;10(11):2142. doi: 10.3390/microorganisms10112142 (PMC9695802; doi:10.3390/microorganisms10112142)
Supplement: Supplementary file 1 [file microorganisms-10-02142-s001.zip]

Archive with 1 entries (1 files):
- microorganisms-1975533-supplementary.pdf
